# Supplementary material for: Predicting Progression of Kidney Injury Based on Elastography Ultrasound and Radiomics Signatures
Source: Diagnostics (Basel). 2022 Nov 3;12(11):2678. doi: 10.3390/diagnostics12112678 (PMC9689562; doi:10.3390/diagnostics12112678)
Supplement: Supplementary file 1 [file diagnostics-12-02678-s001.zip]

Archive with 1 entries (1 files):
- diagnostics-1924820-supplementary.pdf
